# Supplementary material for: Can sugar taxes be used for financing surgical systems in Nigeria? A mixed-methods political economy analysis
Source: Health Policy Plan. 2024 Mar 29;39(5):509–18. doi: 10.1093/heapol/czae021 (PMC11095260; doi:10.1093/heapol/czae021)
Supplement: czae021_Supp [file czae021_supp.zip]

Archive with 3 entries (3 files):
- suppl_data/Supplemental material 1_Data requirement and Sources.docx
- suppl_data/Supplemental material 2_Interview respondents_11Jan.docx
- suppl_data/Supplemental materials 3_Question guide.docx
